# Supplementary material for: Separation-of-Function Alleles of smc-5 Reveal Domain-Specific Defects and a Conserved Residue Critical for Genome Maintenance
Source: Biomolecules. 2025 May 23;15(6):755. doi: 10.3390/biom15060755 (PMC12191127; doi:10.3390/biom15060755)
Supplement: Supplementary file 1 [file biomolecules-15-00755-s001.zip]

Archive with 1 entries (1 files):
- biomolecules-3608657-supplementary-update.pdf
